# Supplementary material for: Effects of Sex Class, a Combined Androgen and Estrogen Implant, and Pasture Supplementation on Growth and Carcass Performance and Meat Quality of Zebu-Type Grass-Fed Cattle
Source: Animals (Basel). 2021 Dec 2;11(12):3441. doi: 10.3390/ani11123441 (PMC8698134; doi:10.3390/ani11123441)
Supplement: Supplementary file 1 [file animals-11-03441-s001.zip]

Archive with 1 entries (1 files):
- animals-1464613-supplementary.pdf
